# Supplementary material for: Scaffold Simplification Yields Potent Antibacterial Agents That Target Bacterial Topoisomerases
Source: Molecules. 2026 Jan 10;31(2):240. doi: 10.3390/molecules31020240 (PMC12844012; doi:10.3390/molecules31020240)
Supplement: Supplementary file 1 [file molecules-31-00240-s001.zip]

Archive with 1 entries (1 files):
- molecules-4032495-supplementary.pdf
